# Supplementary material for: The Capacities of the Probiotic Strains L. helveticus MIMLh5 and L. acidophilus NCFM to Induce Th1-Stimulating Cytokines in Dendritic Cells Are Inversely Correlated with the Thickness of Their S-Layers
Source: Biomolecules. 2025 Jul 14;15(7):1012. doi: 10.3390/biom15071012 (PMC12293863; doi:10.3390/biom15071012)
Supplement: Supplementary file 1 [file biomolecules-15-01012-s001.zip]

Archive with 1 entries (1 files):
- biomolecules-3675899-supplementary.pdf
